# Supplementary material for: CDK1 Is a Synthetic Lethal Target for KRAS Mutant Tumours
Source: PLoS One. 2016 Feb 16;11(2):e0149099. doi: 10.1371/journal.pone.0149099 (PMC4755568; doi:10.1371/journal.pone.0149099)
Supplement: S2 Table — (XLSX) [file pone.0149099.s013.xlsx]

## Sheet: S2 Table
		List of Colorectal and PDAC non-isogenic cell lines used in this study.
		Cancer type	Cell line	KRAS status
		Colorectal cancer	C2BBe1	WT
			HT115	WT
			HT29	WT
			HT55	WT
			LS411N	WT
			RKO	WT
			SNU-C1	WT
			SW1417	WT
			SW48	WT
			WiDr	WT
			DLD1	p.G13D
			GP2D	p.G12D
			HCT116	p.G13D
			LOVO	p.G13D
			LS513	p.G12D
			SKCO1	p.G12V
			SW1116	p.G12A
			SW480	p.G12V
			SW620	p.G12V
			T84	p.G13D
		Pancreatic cancer	BxPC-3	WT
			HPAC	p.G12D
			MIAPACA2	p.G12C
			PANC1	p.G12D
			PL45	p.G12D
			PL5	p.G12D
