# Supplementary material for: CDK1 Is a Synthetic Lethal Target for KRAS Mutant Tumours
Source: PLoS One. 2016 Feb 16;11(2):e0149099. doi: 10.1371/journal.pone.0149099 (PMC4755568; doi:10.1371/journal.pone.0149099)
Supplement: S3 Table — Tables presenting SF50, and the area under the curve (AUC) of CDK1 inhibitors, RO-3306 and AZD5438, for SW48 KRAS isogenic cell lines (A), Colorectal (B) and Pancreatic Adenocarcinoma Cancer cell lines (C). (XLSX) [file pone.0149099.s014.xlsx]

## Sheet: S3 Table
		Tables presenting SF50, and the area under the curve (AUC) of CDK1 inhibitors, RO-3306 and AZD5438, for SW48 KRAS isogenic cell lines (A), Colorectal (B) and Pancreatic Adenocarcinoma Cancer cell lines (C).
		A				B			C
		SW48 isogenic cell lines	RO-3306	AZD5438		CRC cell lines	AZD5438		PDAC cell lines	AZD5438
							SF50			SF50
			SF50	SF50		HT55	0.427		BxPC3	0.55
		WT	0.836	0.18		C2BBe1	0.467		HPAC	0.247
		G12D	0.32	0.067		Average KRAS WT	0.447		PL5	0.183
		G12S	0.561	0.084		SW620	0.053		PL45	0.272
		G12V	0.468	0.086		HCT116	0.027		PANC1	0.305
		G13D	0.352	0.037		Average KRAS mutants	0.04		Average KRAS mutants	0.25175
			AUC	AUC			AUC			AUC
		WT	0.565	0.1414		HT55	0.4382		BxPC3	0.861
		G12D	0.1345	0.05606		C2BBe1	0.5206		HPAC	0.2817
		G12S	0.3702	0.07694		Average KRAS WT	0.4794		PL5	0.2638
		G12V	0.2708	0.07843		SW620	0.06409		PL45	0.288
		G13D	0.2036	0.03702		HCT116	0.1051		PANC1	0.3691
						Average KRAS mutants	0.084595		Average KRAS mutants	0.30065
