# Supplementary material for: CDK1 Is a Synthetic Lethal Target for KRAS Mutant Tumours
Source: PLoS One. 2016 Feb 16;11(2):e0149099. doi: 10.1371/journal.pone.0149099 (PMC4755568; doi:10.1371/journal.pone.0149099)
Supplement: S4 Table — (XLSX) [file pone.0149099.s015.xlsx]

## Sheet: S4 Table
		Tables presenting SF50 results, and the area under the curve (AUC), of the different CDK inhibitors, AT7519, dinaciclib and PD023309 in a panel of colorectal cell lines.
			AT7519	Dinaciclib	PD023309
		CRC cell lines	SF50	SF50	SF50
		HT55	0.362413	0.566131	3.83635
		C2BBe1	0.319312	0.535741	3.00778
		HT115	1.36097	1.32838	1.48821
		COLO320DM	5.5	1.16973	0.168608
		Average KRAS WT	1.88567	0.899995	2.12524
		DLD1	0.100719	0.291922	4.95273
		GP2D	0.065372	0.330359	2.82321
		HCT116	0.403994	0.469934	3.02252
		SKCO1	0.119314	0.309641	6.18494
		SW480	0.863696	0.631543	5.18015
		SW620	0.192019	0.333682	0.103978
		Average KRAS mutants	0.290852	0.394513	3.71125
			AUC	AUC	AUC
		HT55	0.9409	15.97	4.812
		C2BBe1	0.6821	8.689	3.631
		HT115	1.986	23.32	2.823
		COLO320DM	3.85	15.03	1.57
		Average KRAS WT	1.86475	15.7523	3.209
		DLD1	0.207	5.097	5.183
		GP2D	0.1904	5.245	3.651
		HCT116	0.8416	8.991	3.733
		SKCO1	0.2352	5.766	7.395
		SW480	1.525	11.95	5.127
		SW620	0.3233	4.368	2.101
		Average KRAS mutants	0.55375	6.90283	4.53167
